# Supplementary material for: Minimally invasive versus open surgery in uterine serous carcinoma: impact on recurrence and survival in a multicenter cohort
Source: Front Oncol. 2025 Oct 10;15:1665803. doi: 10.3389/fonc.2025.1665803 (PMC12549236; doi:10.3389/fonc.2025.1665803)
Supplement: Supplementary file 1 [file Table1.xlsx]

## Sheet: Recurrence_by_site
Table S1. First-site recurrence, survival outcomes, and post-recurrence therapy by site (multiple-counting)
Cohort: patients with recurrence (N=65).
Site involvement category	n	% of recurred	Deaths n	Chemotherapy n (%)	Radiotherapy n (%)	Salvage surgery n (%)	Targeted n (%)	Immunotherapy n (%)
Overall recurrent cases (n=65)	65	1	47	37 (56.9%)	15 (23.1%)	6 (9.2%)	12 (18.5%)	2 (3.1%)
Peritoneum/Omentum	15	0.230769	13	12 (80.0%)	3 (20.0%)	1 (6.7%)	3 (20.0%)	2 (13.3%)
Vaginal	12	0.184615	10	7 (58.3%)	5 (41.7%)	2 (16.7%)	1 (8.3%)	0 (0.0%)
Pelvic	20	0.307692	17	8 (40.0%)	3 (15.0%)	2 (10.0%)	2 (10.0%)	2 (10.0%)
Lung	17	0.261538	14	9 (52.9%)	1 (5.9%)	1 (5.9%)	4 (23.5%)	1 (5.9%)
Retroperitoneal nodes (pelvic/para-aortic)	22	0.338462	15	13 (59.1%)	7 (31.8%)	0 (0.0%)	4 (18.2%)	1 (4.5%)
Bone	4	0.0615385	4	2 (50.0%)	1 (25.0%)	0 (0.0%)	0 (0.0%)	0 (0.0%)
Liver	7	0.107692	3	6 (85.7%)	0 (0.0%)	1 (14.3%)	1 (14.3%)	1 (14.3%)
Distant lymph nodes	15	0.230769	8	11 (73.3%)	5 (33.3%)	0 (0.0%)	5 (33.3%)	1 (6.7%)
Other distant organ*	2	0.0307692	2	1 (50.0%)	0 (0.0%)	0 (0.0%)	0 (0.0%)	0 (0.0%)
Abbreviations:
a) Multiple-counting rule: patients with synchronous first-site failures were counted once in each involved site; percentages therefore sum to >100% across sites.
b) % of recurred uses the entire recurrent cohort (N=65) as denominator.
c) PFS and OS were measured from definitive surgery to recurrence/progression and death/last follow-up, respectively.
d) Post-recurrence therapies are reported as receipt of at least one modality after recurrence; categories are not mutually exclusive.
*，One case was brain metastasis and the other was muscle metastasis.
